# Supplementary material for: Comprehensive analysis of ferroptosis-related genes and prognosis of cutaneous melanoma
Source: BMC Med Genomics. 2022 Mar 1;15:39. doi: 10.1186/s12920-022-01194-z (PMC8886785; doi:10.1186/s12920-022-01194-z)
Supplement: Supplementary file 2 — Additional file 2: Table S1. Ferroptosis and iron metabolism-related genes. [file 12920_2022_1194_MOESM2_ESM.xls]

## Sheet: Supplementary Table1
Table S1: Ferroptosis and iron metabolism-related genes.
Abcb7	Atp6v1g1	feoB	GPX4	Meltf	Scara5
ABCC1	bfr	fepB	GSS	Mon1a	SCL22A17
ABCG2	Bmp6	fes	Hamp	MT1G	SKP1
abtm-1	Bola2	FLVCR	Heph	Myc	Slc11a1
ACACA	CANDI	frh-1	Hephl1	NCOA4	SLC11A2
Aco1	CARS1	Fth1	Hfe	Ndfip1	SLC1A5
ACOS1	CBS	fth1a	Hif1a	NEDD8	SLC39A14
ACSF2	Ccdc115	fth1b	Hjv	NFE2L2	SLC39A8
ACSL	CD44	Fthl17c	HMGCR	NFS1	SLC3A2
ACSL3	CHAC1	Fthl17e	Hmox1	NFU2	SLC40A1
ACSL4	CISD1	fthl27	HMOX2	NFU3	SLC46A1
AIFM2	CP	fthl28	Hpx	nfuA	Slc6a9
AKR1C1	CRYAB	fthl30	hpxa	NOX1	SLC7A11
AKR1C2	CS	fthl31	HSBP1	NOX2	Smad4
AKR1C3	CUL1	FTL	HSPB1	NQO1	Sod1
Alas2	CYBRD1	Ftl1	htt	Nubp1	speG
ALOX12	DPP4	FTMT	Ifng	PCBP1	SQLE
ALOX15	dps	ftn-1	IREB2	PCBP2	STEAP3
ALOX5	efeB	ftn-2	Iscu	PEBP1	TF
ATG5	Egln1	ftnA	iscu-1	PGD	tfr1a
ATG7	EMC2	fxn	iscub	PHKG2	Tfr2
atp-1	Erfe	G6PD	KEAP1	PRNP	TFRC
Atp13a2	F47B8.3	GCLC	LCN2	PTGS2	Tmem199
ATP5MC3	F47B8.4	GCLM	LOC100359668	RGD1560203	Tmprss6
Atp6ap1	FADS2	Glrx3	LOC100362384	RGD1561661	TP53
Atp6v0a2	FANCD2	glrx-3	LOC680520	RGD1563378	Ttc7a
Atp6v0d1	FBXL5	GLS2	LPCAT3	RPL8	VDAC2
Atp6v1a	FDFT1	GOT1	MAP1LC	SAT1	VDAC3
ybiX	ZEB1	zgc:172145	zgc:173594	zgc:56095
ybiX
ZEB1
zgc:172145
zgc:173594
zgc:56095
