# Supplementary material for: Comprehensive analysis of ferroptosis-related genes and prognosis of cutaneous melanoma
Source: BMC Med Genomics. 2022 Mar 1;15:39. doi: 10.1186/s12920-022-01194-z (PMC8886785; doi:10.1186/s12920-022-01194-z)
Supplement: Supplementary file 4 — Additional file 4: Table S3. 76 differentially expressed ferroptosis genes and their calculated values. [file 12920_2022_1194_MOESM4_ESM.xls]

Table S3: 76 differentially expressed ferroptosis genes and their calculated values.
gene	conMean	treatMean	logFC	pValue	fdr
ABCC1	3.061955094	3.612122156	0.238393559	6.07E-48	1.05E-47
ABCG2	0.317726672	1.035918487	1.705052378	1.68E-103	5.79E-103
ACACA	3.34929184	3.162303336	-0.082880329	7.49E-11	8.62E-11
ACSF2	4.717551988	2.586257663	-0.867172402	1.59E-138	6.71E-138
ACSL3	4.097002874	5.428697134	0.406037094	2.21E-123	8.01E-123
ACSL4	2.980922459	3.835318838	0.363587669	2.33E-55	4.42E-55
AIFM2	2.370712324	3.184411758	0.425706286	4.14E-54	7.68E-54
AKR1C1	4.554636804	0.391683888	-3.539574326	1.13E-193	1.71E-192
AKR1C2	4.145153772	0.35033776	-3.564607226	1.19E-194	2.27E-193
AKR1C3	3.889292413	0.791050372	-2.297666237	1.42E-186	1.20E-185
ALOX12	2.288629621	1.032660801	-1.148117556	4.43E-29	6.47E-29
ALOX15	0.270303187	0.258340942	-0.065302221	5.68E-20	7.57E-20
ATG5	2.70817756	3.191080847	0.236722829	5.43E-38	8.81E-38
ATG7	3.5339413	2.605669409	-0.439624021	1.85E-162	8.26E-162
ATP5MC3	6.737426534	5.412865138	-0.315805193	5.40E-180	4.09E-179
CBS	2.530173945	0.235572217	-3.424995269	5.92E-180	4.09E-179
CD44	7.747934506	7.247501737	-0.096327985	3.18E-22	4.32E-22
CHAC1	1.541855854	2.75070488	0.835133467	3.10E-50	5.48E-50
CISD1	3.735612025	3.327296555	-0.16699417	1.36E-37	2.15E-37
CP	2.580632473	0.634320058	-2.024441823	1.48E-134	5.93E-134
CRYAB	6.937685374	5.967645648	-0.217292543	3.52E-16	4.31E-16
CS	5.702968621	5.468739982	-0.060504626	2.23E-24	3.14E-24
CUL1	4.124866729	5.302455933	0.362313218	4.54E-169	2.46E-168
CYBRD1	5.57569861	4.066874669	-0.455232048	8.99E-82	2.44E-81
DPP4	2.527274409	1.14261554	-1.145242263	3.59E-74	8.52E-74
EMC2	4.156609655	3.97713635	-0.063677248	4.57E-11	5.34E-11
FADS2	3.879018501	3.148597543	-0.300982294	5.11E-08	5.55E-08
FANCD2	1.959404297	2.406209759	0.296347304	1.47E-36	2.24E-36
FBXL5	4.321193964	4.723972224	0.128570492	5.68E-51	1.03E-50
FTL	10.29245079	12.53848916	0.284776968	2.14E-91	6.51E-91
G6PD	4.53085187	5.305035813	0.227580166	5.51E-61	1.13E-60
GCLC	3.15692808	2.658771931	-0.247761366	1.70E-57	3.39E-57
GCLM	2.0154783	2.245708955	0.156048715	2.98E-17	3.77E-17
GLS2	1.185523853	0.070379726	-4.074220991	1.37E-165	6.96E-165
GOT1	4.086001637	4.826834144	0.240387473	5.94E-93	1.96E-92
GPX4	7.424272829	7.341899234	-0.016096414	0.000233848	0.00024684
GSS	4.215655363	5.938412465	0.494320373	3.42E-193	4.33E-192
HMGCR	4.601888085	3.691660299	-0.317956094	2.14E-57	4.18E-57
HMOX2	4.672467212	4.734838738	0.01913075	0.008515664	0.008629207
HSBP1	4.752922497	4.390289166	-0.114498911	4.18E-11	4.97E-11
HSPB1	9.246942357	9.366373967	0.018514246	0.001356182	0.001392835
KEAP1	4.593727996	5.028593006	0.130489358	3.34E-77	8.74E-77
LCN2	2.432609466	1.105414968	-1.137916675	7.79E-71	1.79E-70
LPCAT3	4.051799862	2.394706355	-0.758714154	3.79E-171	2.21E-170
MT1G	3.785036657	2.806983653	-0.43128661	4.23E-24	5.84E-24
NCOA4	5.061523414	5.665771622	0.162700779	1.36E-76	3.45E-76
NEDD8	6.936430021	4.691375589	-0.564182334	3.04E-196	1.16E-194
NFE2L2	5.71119985	4.997691092	-0.192532138	1.61E-82	4.52E-82
NFS1	4.005181244	3.025996349	-0.404457283	2.51E-165	1.19E-164
NOX1	0.269253031	0.557641273	1.050374755	8.16E-76	2.00E-75
NQO1	4.107316324	4.941403646	0.266724849	1.12E-18	1.47E-18
PCBP1	6.940224779	7.751019354	0.159403666	6.60E-129	2.51E-128
PCBP2	8.029069312	5.735043106	-0.485428438	4.56E-196	1.16E-194
PEBP1	6.577949528	8.442497135	0.360031846	2.56E-187	2.44E-186
PGD	5.10540164	5.798853616	0.183743258	3.20E-64	6.95E-64
PHKG2	3.997104701	2.741392263	-0.544046587	1.62E-171	1.03E-170
PRNP	5.444567473	6.67118528	0.293125667	3.61E-90	1.05E-89
PTGS2	0.949722172	0.929208932	-0.031502513	0.000274829	0.000286123
RPL8	10.18984507	10.71190705	0.072083232	1.01E-65	2.25E-65
SAT1	6.839924594	7.63701568	0.159028566	1.22E-36	1.89E-36
SKP1	7.756020375	4.581081298	-0.759628428	3.12E-196	1.16E-194
SLC11A2	4.133509351	3.639513597	-0.183621496	6.00E-62	1.27E-61
SLC1A5	5.446882159	5.816881602	0.094815284	2.04E-10	2.31E-10
SLC39A14	3.704962766	4.639053312	0.324371382	5.45E-38	8.81E-38
SLC39A8	2.704568422	2.745850536	0.021854702	0.014454073	0.014454073
SLC3A2	6.4133101	6.748040091	0.073399378	6.73E-18	8.67E-18
SLC40A1	2.318990773	3.309253054	0.513008537	1.11E-34	1.65E-34
SLC46A1	1.779805677	1.480397979	-0.265734662	1.53E-28	2.20E-28
SLC7A11	1.006666643	1.152228571	0.194840921	8.58E-06	9.19E-06
SQLE	4.429634179	4.146193359	-0.09540016	2.37E-08	2.61E-08
STEAP3	3.04297844	2.488493978	-0.290211216	6.78E-17	8.44E-17
TFRC	4.262951686	4.604244313	0.111111684	7.75E-09	8.66E-09
TP53	4.120139396	4.905322385	0.251654807	2.30E-92	7.29E-92
VDAC2	6.572286595	5.043209768	-0.382053158	1.39E-188	1.51E-187
VDAC3	5.185183037	5.318234985	0.036552607	1.03E-11	1.25E-11
ZEB1	3.201007776	1.989885651	-0.685840653	2.32E-45	3.92E-45
