# Supplementary material for: Comprehensive analysis of ferroptosis-related genes and prognosis of cutaneous melanoma
Source: BMC Med Genomics. 2022 Mar 1;15:39. doi: 10.1186/s12920-022-01194-z (PMC8886785; doi:10.1186/s12920-022-01194-z)
Supplement: Supplementary file 6 — Additional file 6: Table S5. Differentially expressed genes in high and low risk groups. [file 12920_2022_1194_MOESM6_ESM.xls]

Table S5: Differentially expressed genes in high and low risk groups.
gene	lowMean	highMean	logFC	pValue	fdr
SEMA3A	1.675416557	0.675727619	-1.310006106	4.96E-18	7.10E-17
C1QTNF3	2.539228467	1.013816544	-1.324593596	3.36E-20	6.95E-19
PDGFC	1.592426111	0.700705936	-1.184345409	1.77E-29	4.78E-27
TCF4	1.417053976	0.693184109	-1.031584227	1.52E-23	6.16E-22
ZEB1	2.087742112	1.04342741	-1.000613276	4.62E-32	3.74E-29
FGF2	1.53388896	0.700154744	-1.131448329	3.48E-21	8.87E-20
PAEP	1.087782337	3.463539129	1.670857068	1.14E-14	8.87E-14
COL8A1	1.845355412	0.807086811	-1.19310294	1.38E-16	1.51E-15
S100A7	0.925642095	1.933327219	1.062559457	0.003353248	0.00517307
CHRDL1	1.755479299	0.763034877	-1.202044077	2.02E-14	1.51E-13
KRT16	0.965474968	2.010654213	1.058354233	0.005714667	0.008494321
ANGPT1	1.40184319	0.650954505	-1.106696355	5.52E-14	3.78E-13
KRTAP19-1	0.801700938	2.305296477	1.523816236	1.55E-24	8.39E-23
ABCA8	1.538743343	0.47697004	-1.689782063	2.26E-21	6.12E-20
EDIL3	1.508437746	0.714381813	-1.0782879	1.93E-12	1.04E-11
PTN	2.409608159	0.994786283	-1.276340041	2.67E-13	1.63E-12
MRGPRX3	1.440003243	0.687782232	-1.066048309	4.20E-05	8.45E-05
AL162457.2	1.196916475	2.966016931	1.309204354	1.08E-21	3.07E-20
FCGR2C	1.877774421	0.903956916	-1.054697842	4.19E-20	8.57E-19
GLIPR1	1.824027837	0.904680956	-1.01164674	2.86E-30	1.12E-27
KRT6B	0.924216439	1.872621462	1.018756641	0.021085721	0.028564562
MAGEA10	1.433353451	0.649583554	-1.141807397	4.48E-06	1.02E-05
HHATL	1.641504045	0.741814584	-1.145887769	6.94E-09	2.27E-08
MEOX2	1.685641971	0.698069076	-1.271856433	7.54E-11	3.22E-10
AL035541.1	0.98274315	1.981595617	1.011776274	5.29E-08	1.53E-07
GPC6	1.531959671	0.75468932	-1.021423555	6.52E-17	7.66E-16
AKAP6	1.999784464	0.927650026	-1.108191986	1.56E-18	2.44E-17
ALDH3B2	0.907667559	2.064242107	1.185376289	1.60E-13	1.02E-12
HS3ST2	0.682580177	1.379554777	1.015132318	1.86E-14	1.40E-13
SPRR1B	0.873055532	1.771474859	1.020805665	0.000512687	0.000887731
AC093787.1	1.896346716	0.707707343	-1.421997968	1.77E-17	2.33E-16
STRA6	1.786728889	0.89015596	-1.005190712	5.63E-12	2.83E-11
KRT6C	0.620994235	1.467076809	1.240292626	0.002152877	0.003409213
GNAL	0.687506674	1.413698274	1.040028614	2.72E-15	2.34E-14
SERPINA5	2.419640228	1.123713203	-1.106518678	9.91E-14	6.49E-13
POU3F1	0.973650754	2.071462254	1.089173253	3.30E-20	6.85E-19
SLC7A4	0.70391991	2.007714796	1.512071145	9.59E-16	9.00E-15
NTN4	1.676673687	0.803966993	-1.060393762	3.18E-24	1.60E-22
OCA2	0.84442021	3.112452423	1.882018772	2.08E-26	2.09E-24
MIR100HG	2.053043804	0.83260485	-1.302060542	1.35E-30	6.45E-28
MAPK4	0.634011308	1.411849899	1.15500624	1.14E-06	2.80E-06
SLC16A6	1.24067016	2.728193583	1.1368264	1.38E-13	8.86E-13
INHBA	1.465344177	0.707659221	-1.05011287	1.03E-14	8.09E-14
TRPM1	1.742503966	3.610948913	1.05121607	3.39E-24	1.66E-22
AL159166.1	0.558813427	1.610686874	1.527237462	1.82E-14	1.37E-13
MMP16	2.157600934	0.917294304	-1.233971465	3.20E-22	1.02E-20
TMEM47	1.920348365	0.817431051	-1.232199099	5.81E-26	4.93E-24
GDNF	1.757920591	0.707529928	-1.313006823	2.32E-18	3.53E-17
TYRP1	2.701804757	5.649477663	1.064194062	5.47E-17	6.52E-16
LINC00520	1.195486523	2.713591867	1.182605885	7.92E-18	1.10E-16
MAGEA4	1.467855605	0.683655885	-1.102367816	0.000369581	0.000652791
KRTDAP	0.665339391	1.527968484	1.199452431	0.000471676	0.000821525
