# Supplementary material for: Comprehensive analysis of ferroptosis-related genes and prognosis of cutaneous melanoma
Source: BMC Med Genomics. 2022 Mar 1;15:39. doi: 10.1186/s12920-022-01194-z (PMC8886785; doi:10.1186/s12920-022-01194-z)
Supplement: Supplementary file 7 — Additional file 7: Table S6. Results of GO enrichment analysis of differential genes in high and low risk groups. [file 12920_2022_1194_MOESM7_ESM.xls]

Table S6: Results of GO enrichment analysis of differential genes in high and low risk groups.
ONTOLOGY	ID	Description	GeneRatio	BgRatio	pvalue	p.adjust	qvalue	geneID	Count
BP	GO:0030216	keratinocyte differentiation	13/32	305/18670	1.20E-15	3.61E-13	2.66E-13	KRT6A/S100A7/KRT16/KRTAP19-1/KRT6B/SPRR1B/PI3/KRT6C/KRT14/SFN/KRT5/SPRR1A/KRT17	13
BP	GO:0031424	keratinization	12/32	224/18670	1.21E-15	3.61E-13	2.66E-13	KRT6A/KRT16/KRTAP19-1/KRT6B/SPRR1B/PI3/KRT6C/KRT14/SFN/KRT5/SPRR1A/KRT17	12
BP	GO:0070268	cornification	10/32	112/18670	2.31E-15	4.60E-13	3.38E-13	KRT6A/KRT16/KRT6B/SPRR1B/PI3/KRT6C/KRT14/KRT5/SPRR1A/KRT17	10
BP	GO:0008544	epidermis development	14/32	464/18670	8.85E-15	1.14E-12	8.38E-13	KRT6A/S100A7/KRT16/KRTAP19-1/KRT6B/SPRR1B/PI3/KRT6C/KRT14/SFN/KRT5/SPRR1A/KRT17/KRTDAP	14
BP	GO:0009913	epidermal cell differentiation	13/32	358/18670	9.54E-15	1.14E-12	8.38E-13	KRT6A/S100A7/KRT16/KRTAP19-1/KRT6B/SPRR1B/PI3/KRT6C/KRT14/SFN/KRT5/SPRR1A/KRT17	13
BP	GO:0043588	skin development	13/32	419/18670	7.19E-14	7.14E-12	5.26E-12	KRT6A/S100A7/KRT16/KRTAP19-1/KRT6B/SPRR1B/PI3/KRT6C/KRT14/SFN/KRT5/SPRR1A/KRT17	13
BP	GO:0045104	intermediate filament cytoskeleton organization	4/32	50/18670	1.55E-06	0.000125029	9.21E-05	KRT16/KRT6C/KRT14/KRT17	4
BP	GO:0045103	intermediate filament-based process	4/32	51/18670	1.68E-06	0.000125029	9.21E-05	KRT16/KRT6C/KRT14/KRT17	4
BP	GO:0006959	humoral immune response	6/32	356/18670	2.75E-05	0.001818601	0.001339379	KRT6A/IGHV3-13/S100A7/SH2D1A/IGKV2-30/PI3	6
BP	GO:0018149	peptide cross-linking	3/32	60/18670	0.00014646	0.008729004	0.006428815	SPRR1B/PI3/SPRR1A	3
BP	GO:0031581	hemidesmosome assembly	2/32	12/18670	0.000185839	0.010069096	0.007415777	KRT14/KRT5	2
BP	GO:0031341	regulation of cell killing	3/32	98/18670	0.000622829	0.027974019	0.020602554	KRT6A/SH2D1A/IL7R	3
BP	GO:0031342	negative regulation of cell killing	2/32	22/18670	0.000643511	0.027974019	0.020602554	KRT6A/IL7R	2
BP	GO:0045109	intermediate filament organization	2/32	23/18670	0.000704044	0.027974019	0.020602554	KRT14/KRT17	2
BP	GO:0061436	establishment of skin barrier	2/32	23/18670	0.000704044	0.027974019	0.020602554	KRT16/SFN	2
BP	GO:0033561	regulation of water loss via skin	2/32	26/18670	0.000901507	0.030405008	0.02239295	KRT16/SFN	2
BP	GO:0042303	molting cycle	3/32	112/18670	0.000918272	0.030405008	0.02239295	KRT16/KRT14/KRT17	3
BP	GO:0042633	hair cycle	3/32	112/18670	0.000918272	0.030405008	0.02239295	KRT16/KRT14/KRT17	3
BP	GO:0002697	regulation of immune effector process	5/32	458/18670	0.001012801	0.031769975	0.023398233	IGHV3-13/IL2RA/SH2D1A/IGKV2-30/IL7R	5
BP	GO:0019730	antimicrobial humoral response	3/32	122/18670	0.001175769	0.035037926	0.025805043	KRT6A/S100A7/PI3	3
BP	GO:0045684	positive regulation of epidermis development	2/32	39/18670	0.002027072	0.057530231	0.042370375	SFN/KRT17	2
BP	GO:0050777	negative regulation of immune response	3/32	150/18670	0.002125337	0.057577318	0.042405054	SAMSN1/IL2RA/IL7R	3
BP	GO:0002820	negative regulation of adaptive immune response	2/32	45/18670	0.002690936	0.065575051	0.048295295	SAMSN1/IL7R	2
BP	GO:0001906	cell killing	3/32	168/18670	0.002930636	0.065575051	0.048295295	KRT6A/SH2D1A/IL7R	3
BP	GO:0070231	T cell apoptotic process	2/32	47/18670	0.002932019	0.065575051	0.048295295	IL2RA/IL7R	2
BP	GO:0002449	lymphocyte mediated immunity	4/32	352/18670	0.002943717	0.065575051	0.048295295	IGHV3-13/SH2D1A/IGKV2-30/IL7R	4
BP	GO:0072604	interleukin-6 secretion	2/32	48/18670	0.003056234	0.065575051	0.048295295	C1QTNF3/PAEP	2
BP	GO:0043901	negative regulation of multi-organism process	3/32	171/18670	0.003080707	0.065575051	0.048295295	KRT6A/PAEP/IL2RA	3
CC	GO:0005882	intermediate filament	8/33	214/19717	1.86E-09	9.29E-08	7.24E-08	KRT6A/KRT16/KRTAP19-1/KRT6B/KRT6C/KRT14/KRT5/KRT17	8
CC	GO:0045111	intermediate filament cytoskeleton	8/33	251/19717	6.51E-09	1.63E-07	1.27E-07	KRT6A/KRT16/KRTAP19-1/KRT6B/KRT6C/KRT14/KRT5/KRT17	8
CC	GO:0045095	keratin filament	5/33	95/19717	4.98E-07	8.30E-06	6.47E-06	KRT6A/KRT6B/KRT6C/KRT14/KRT5	5
CC	GO:0001533	cornified envelope	3/33	65/19717	0.000173835	0.002172935	0.001692602	SPRR1B/PI3/SPRR1A	3
CC	GO:0009897	external side of plasma membrane	4/33	393/19717	0.004027613	0.040276125	0.031372982	IGHV3-13/IL2RA/SERPINA5/IL7R	4
MF	GO:0005200	structural constituent of cytoskeleton	6ÔÂ30ÈÕ	102/17697	1.68E-08	1.14E-06	7.41E-07	KRT6A/KRT16/KRT6B/KRT14/KRT5/KRT17	6
MF	GO:0030280	structural constituent of epidermis	2/30	16/17697	0.000328482	0.011168402	0.00726119	PI3/SPRR1A	2
MF	GO:0003823	antigen binding	3ÔÂ30ÈÕ	160/17697	0.002461483	0.055793604	0.03627448	IGHV3-13/IGKV2-30/IL7R	3
