# Supplementary material for: Comprehensive analysis of ferroptosis-related genes and prognosis of cutaneous melanoma
Source: BMC Med Genomics. 2022 Mar 1;15:39. doi: 10.1186/s12920-022-01194-z (PMC8886785; doi:10.1186/s12920-022-01194-z)
Supplement: Supplementary file 8 — Additional file 8: Table S7. Results of KEGG enrichment analysis of differential genes in high and low risk groups. [file 12920_2022_1194_MOESM8_ESM.xls]

Table S7: Results of KEGG enrichment analysis of differential genes in high and low risk groups.
ID	Description	GeneRatio	BgRatio	pvalue	p.adjust	qvalue	geneID	Count
hsa05150	Staphylococcus aureus infection	3ÔÂ11ÈÕ	96/8105	0.000248039	0.007193118	0.005221864	KRT16/KRT14/KRT17	3
hsa04915	Estrogen signaling pathway	3ÔÂ11ÈÕ	138/8105	0.00072102	0.010454793	0.007589687	KRT16/KRT14/KRT17	3
hsa04640	Hematopoietic cell lineage	2ÔÂ11ÈÕ	99/8105	0.007560814	0.073087866	0.053058342	IL2RA/IL7R	2
hsa04630	JAK-STAT signaling pathway	2ÔÂ11ÈÕ	162/8105	0.019399369	0.132504928	0.096192325	IL2RA/IL7R	2
hsa00360	Phenylalanine metabolism	1ÔÂ11ÈÕ	17/8105	0.022845677	0.132504928	0.096192325	ALDH3B2	1
hsa00340	Histidine metabolism	1ÔÂ11ÈÕ	22/8105	0.029474105	0.142458174	0.103417912	ALDH3B2	1
hsa00410	beta-Alanine metabolism	1ÔÂ11ÈÕ	30/8105	0.03999461	0.143650459	0.104283455	ALDH3B2	1
hsa00350	Tyrosine metabolism	1ÔÂ11ÈÕ	36/8105	0.047816834	0.143650459	0.104283455	ALDH3B2	1
hsa04960	Aldosterone-regulated sodium reabsorption	1ÔÂ11ÈÕ	37/8105	0.04911489	0.143650459	0.104283455	SFN	1
hsa05340	Primary immunodeficiency	1ÔÂ11ÈÕ	38/8105	0.050411337	0.143650459	0.104283455	IL7R	1
hsa04060	Cytokine-cytokine receptor interaction	2ÔÂ11ÈÕ	295/8105	0.058461977	0.143650459	0.104283455	IL2RA/IL7R	2
hsa02010	ABC transporters	1ÔÂ11ÈÕ	45/8105	0.059441569	0.143650459	0.104283455	ABCA8	1
hsa04151	PI3K-Akt signaling pathway	2ÔÂ11ÈÕ	354/8105	0.080638109	0.16640369	0.120801227	IL2RA/IL7R	2
hsa00010	Glycolysis / Gluconeogenesis	1ÔÂ11ÈÕ	67/8105	0.08731645	0.16640369	0.120801227	ALDH3B2	1
hsa00982	Drug metabolism - cytochrome P450	1ÔÂ11ÈÕ	72/8105	0.093545962	0.16640369	0.120801227	ALDH3B2	1
hsa04115	p53 signaling pathway	1ÔÂ11ÈÕ	73/8105	0.094787217	0.16640369	0.120801227	SFN	1
